# Supplementary material for: The Relationship between Mastitis and Antimicrobial Peptide S100A7 Expression in Dairy Goats
Source: Vet Sci. 2023 Nov 14;10(11):653. doi: 10.3390/vetsci10110653 (PMC10674537; doi:10.3390/vetsci10110653)
Supplement: Supplementary file 1 [file vetsci-10-00653-s001.zip]

Archive with 1 entries (1 files):
- vetsci-2653959-supplementary.pdf
